# Supplementary material for: Oriental reed warblers retain strong egg recognition abilities during the nestling stage
Source: Ecol Evol. 2024 Feb 20;14(2):e11063. doi: 10.1002/ece3.11063 (PMC10877555; doi:10.1002/ece3.11063)
Supplement: Supplementary file 1 — Table S1. [file ECE3-14-e11063-s002.xlsx]

## Sheet: egg rejection at nestling stage
ID.	Year	Date	Site	Exp. people	Species	Breeding stage	Clutch size	Exp. Type	Result	Reject preferentially
128	2016	44	Yongwannian, Hebei	Laiun Ma	Oriental reed warbler	egg stage	3	add one black and one red model egg in each of the paired nests	rejected	black
121	2016	49	Yongwannian, Hebei	Laiun Ma	Oriental reed warbler	nestling stage	4	add one black and one red model egg in each of the paired nests	rejected	black
134	2016	50	Yongwannian, Hebei	Laiun Ma	Oriental reed warbler	egg stage	3	add one black and one red model egg in each of the paired nests	rejected	black
139	2016	50	Yongwannian, Hebei	Laiun Ma	Oriental reed warbler	egg stage	2	add one black and one red model egg in each of the paired nests	rejected	black
187	2016	54	Yongwannian, Hebei	Laiun Ma	Oriental reed warbler	egg stage	4	add one black and one red model egg in each of the paired nests	rejected	black
202	2016	62	Yongwannian, Hebei	Laiun Ma	Oriental reed warbler	nestling stage	3	add one black and one red model egg in each of the paired nests	rejected	black
196	2016	63	Yongwannian, Hebei	Laiun Ma	Oriental reed warbler	nestling stage	4	add one black and one red model egg in each of the paired nests	rejected	black
290	2017	69	Yongwannian, Hebei	Laiun Ma	Oriental reed warbler	egg stage	5	add one black and one red model egg in each of the paired nests	rejected	black
114	2016	41	Yongwannian, Hebei	Laiun Ma	Oriental reed warbler	nestling stage	5	add one black and one red model egg in each of the paired nests	rejected	white
61	2016	43	Yongwannian, Hebei	Laiun Ma	Oriental reed warbler	nestling stage	6	add one black and one red model egg in each of the paired nests	rejected	white
132	2016	47	Yongwannian, Hebei	Laiun Ma	Oriental reed warbler	egg stage	4	add one black and one red model egg in each of the paired nests	rejected	white
142	2016	47	Yongwannian, Hebei	Laiun Ma	Oriental reed warbler	egg stage	3	add one black and one red model egg in each of the paired nests	rejected	white
153	2016	49	Yongwannian, Hebei	Laiun Ma	Oriental reed warbler	egg stage	4	add one black and one red model egg in each of the paired nests	rejected	white
144	2016	50	Yongwannian, Hebei	Laiun Ma	Oriental reed warbler	egg stage	3	add one black and one red model egg in each of the paired nests	rejected	white
155	2016	50	Yongwannian, Hebei	Laiun Ma	Oriental reed warbler	egg stage	4	add one black and one red model egg in each of the paired nests	rejected	white
161	2016	50	Yongwannian, Hebei	Laiun Ma	Oriental reed warbler	egg stage	3	add one black and one red model egg in each of the paired nests	rejected	white
146	2016	52	Yongwannian, Hebei	Laiun Ma	Oriental reed warbler	nestling stage	4	add one black and one red model egg in each of the paired nests	rejected	white
106	2016	54	Yongwannian, Hebei	Laiun Ma	Oriental reed warbler	nestling stage	4	add one black and one red model egg in each of the paired nests	rejected	white
108	2016	54	Yongwannian, Hebei	Laiun Ma	Oriental reed warbler	nestling stage	5	add one black and one red model egg in each of the paired nests	rejected	white
198	2016	61	Yongwannian, Hebei	Laiun Ma	Oriental reed warbler	nestling stage	3	add one black and one red model egg in each of the paired nests	rejected	white
210	2016	61	Yongwannian, Hebei	Laiun Ma	Oriental reed warbler	egg stage	3	add one black and one red model egg in each of the paired nests	rejected	white
205	2016	62	Yongwannian, Hebei	Laiun Ma	Oriental reed warbler	egg stage	3	add one black and one red model egg in each of the paired nests	rejected	white
179	2016	63	Yongwannian, Hebei	Laiun Ma	Oriental reed warbler	nestling stage	4	add one black and one red model egg in each of the paired nests	rejected	white
195	2016	63	Yongwannian, Hebei	Laiun Ma	Oriental reed warbler	nestling stage	4	add one black and one red model egg in each of the paired nests	rejected	white
221	2017	64	Yongwannian, Hebei	Laiun Ma	Oriental reed warbler	nestling stage	5	add one black and one red model egg in each of the paired nests	rejected	white
268	2017	65	Yongwannian, Hebei	Laiun Ma	Oriental reed warbler	nestling stage	3	add one black and one red model egg in each of the paired nests	rejected	white
260	2017	67	Yongwannian, Hebei	Laiun Ma	Oriental reed warbler	egg stage	4	add one black and one red model egg in each of the paired nests	rejected	white
289	2017	67	Yongwannian, Hebei	Laiun Ma	Oriental reed warbler	egg stage	3	add one black and one red model egg in each of the paired nests	rejected	white
1111	2016	77	Yongwannian, Hebei	Laiun Ma	Oriental reed warbler	nestling stage	4	add one black and one red model egg in each of the paired nests	rejected	white
292	2017	70	Yongwannian, Hebei	Laiun Ma	Oriental reed warbler	egg stage	3	add one black and one red model egg in each of the paired nests	rejected	white
151	2016	47	Yongwannian, Hebei	Laiun Ma	Oriental reed warbler	egg stage	4	add one black and one red model egg in each of the paired nests	accepted
163	2016	50	Yongwannian, Hebei	Laiun Ma	Oriental reed warbler	egg stage	4	add one black and one red model egg in each of the paired nests	accepted
117	2016	54	Yongwannian, Hebei	Laiun Ma	Oriental reed warbler	nestling stage	4	add one black and one red model egg in each of the paired nests	accepted
166	2016	54	Yongwannian, Hebei	Laiun Ma	Oriental reed warbler	egg stage	3	add one black and one red model egg in each of the paired nests	accepted
182	2016	58	Yongwannian, Hebei	Laiun Ma	Oriental reed warbler	nestling stage	4	add one black and one red model egg in each of the paired nests	accepted
203	2016	62	Yongwannian, Hebei	Laiun Ma	Oriental reed warbler	nestling stage	2	add one black and one red model egg in each of the paired nests	accepted
204	2016	62	Yongwannian, Hebei	Laiun Ma	Oriental reed warbler	egg stage	3	add one black and one red model egg in each of the paired nests	accepted
291	2017	69	Yongwannian, Hebei	Laiun Ma	Oriental reed warbler	egg stage	4	add one black and one red model egg in each of the paired nests	accepted

## Sheet: Video S1 and S2 caption
		Video S1. The Oriental reed warbler parents returned and checked the nest with black model eggs firstly, but rejected the white model egg.
		Video S2. The Oriental reed warbler parents returned and directly rejected the white model egg.
